# Supplementary material for: Sleep Quality and Its Sociodemographic, Behavioural, Clinical, and Regional Correlates Among Adults in Kazakhstan: A National Cross-Sectional Survey
Source: Clocks Sleep. 2026 Jun 12;8(2):34. doi: 10.3390/clockssleep8020034 (PMC13298374; doi:10.3390/clockssleep8020034)
Supplement: Supplementary file 1 [file clockssleep-08-00034-s001.zip]

Archive with 1 entries (1 files):
- clockssleep-4309895-supplementary.pdf
